# Supplementary material for: Distinct metabolic patterns of neuropsychiatric systemic lupus erythematosus on hierarchical cluster analysis
Source: Eur J Nucl Med Mol Imaging. 2025 Jun 10;52(13):5085–97. doi: 10.1007/s00259-025-07391-z (PMC12589281; doi:10.1007/s00259-025-07391-z)
Supplement: Supplementary file 2 — Supplementary file2 (TXT 3.43 KB) [file 259_2025_7391_MOESM2_ESM.txt]

Original analysis: comparing the relative FDG uptake between subjects in cluster 1 versus cluster 2
___________________________________________________________________________________________________
We show only the parcels which survive FDR correction q < 0.05.

CLUSTER1 > CLUSTER2
-------------------
parcel 127 (SPL_L_5_2__7c): p = 5.55e-04
parcel 128 (SPL_R_5_2__7c): p = 2.60e-04
parcel 133 (SPL_L_5_5__7ip): p = 2.99e-04
parcel 135 (IPL_L_6_1__39c): p = 3.87e-06
parcel 137 (IPL_L_6_2__39rd): p = 3.79e-04
parcel 138 (IPL_R_6_2__39rd): p = 5.10e-04
parcel 139 (IPL_L_6_3__40rd): p = 1.67e-03
parcel 140 (IPL_R_6_3__40rd): p = 7.03e-04
parcel 141 (IPL_L_6_4__40c): p = 8.24e-04
parcel 143 (IPL_L_6_5__39rv): p = 3.65e-04
parcel 144 (IPL_R_6_5__39rv): p = 3.09e-03
parcel 145 (IPL_L_6_6__40rv): p = 2.34e-03
parcel 146 (IPL_R_6_6__40rv): p = 1.36e-04
parcel 147 (PCun_L_4_1__7m): p = 5.30e-04
parcel 148 (PCun_R_4_1__7m): p = 6.05e-04
parcel 151 (PCun_L_4_3__dmPOS): p = 2.15e-03
parcel 159 (PoG_L_4_3__2): p = 2.86e-03
parcel 160 (PoG_R_4_3__2): p = 2.49e-03
parcel 201 (OcG_L_4_2__V5-MT): p = 5.14e-04
parcel 202 (OcG_R_4_2__V5-MT): p = 3.67e-03

CLUSTER2 > CLUSTER1
-------------------
parcel 111 (PhG_L_6_2__35-36c): p = 8.54e-05
parcel 112 (PhG_R_6_2__35-36c): p = 1.27e-05
parcel 114 (PhG_R_6_3__TL): p = 1.62e-04
parcel 165 (INS_L_6_2__vIa): p = 9.31e-04
parcel 166 (INS_R_6_2__vIa): p = 1.25e-05
parcel 170 (INS_R_6_4__vId-vIg): p = 2.63e-05
parcel 211 (Amyg_L_2_1__mAmyg): p = 3.86e-04
parcel 212 (Amyg_R_2_1__mAmyg): p = 1.60e-05
parcel 213 (Amyg_L_2_2__lAmyg): p = 7.36e-05
parcel 214 (Amyg_R_2_2__lAmyg): p = 2.19e-06
parcel 215 (Hipp_L_2_1__rHipp): p = 8.25e-04
parcel 216 (Hipp_R_2_1__rHipp): p = 5.30e-05
parcel 218 (Hipp_R_2_2__cHipp): p = 6.82e-04
parcel 221 (Str_L_6_2__GP): p = 6.38e-05
parcel 222 (Str_R_6_2__GP): p = 7.62e-08
parcel 223 (Str_L_6_3__NAC): p = 3.59e-04
parcel 224 (Str_R_6_3__NAC): p = 4.44e-05
parcel 225 (Str_L_6_4__vmPu): p = 6.29e-05
parcel 226 (Str_R_6_4__vmPu): p = 1.81e-05
parcel 229 (Str_L_6_6__dlPu): p = 4.46e-06
parcel 230 (Str_R_6_6__dlPu): p = 1.41e-05
parcel 233 (Tha_L_8_2__mPMtha): p = 1.62e-07
parcel 234 (Tha_R_8_2__mPMtha): p = 1.02e-06
parcel 235 (Tha_L_8_3__Stha): p = 1.60e-06
parcel 236 (Tha_R_8_3__Stha): p = 1.17e-05
parcel 239 (Tha_L_8_5__PPtha): p = 2.72e-04
parcel 245 (Tha_L_8_8__lPFtha): p = 2.84e-06
parcel 246 (Tha_R_8_8__lPFtha): p = 3.04e-03
parcel 247 (Cb_Left_I-IV): p = 2.11e-07
parcel 248 (Cb_Right_I-IV): p = 1.07e-06
parcel 249 (Cb_Left_V): p = 5.35e-07
parcel 250 (Cb_Right_V): p = 8.08e-08
parcel 251 (Cb_Left_VI): p = 2.55e-07
parcel 252 (Cb_Vermis_VI): p = 2.62e-06
parcel 253 (Cb_Right_VI): p = 6.27e-06
parcel 254 (Cb_Left_Crus_I): p = 7.20e-06
parcel 255 (Cb_Vermis_Crus_I): p = 8.91e-06
parcel 256 (Cb_Right_Crus_I): p = 9.90e-05
parcel 257 (Cb_Left_Crus_II): p = 9.75e-07
parcel 258 (Cb_Vermis_Crus_II): p = 1.65e-06
parcel 259 (Cb_Right_Crus_II): p = 2.29e-06
parcel 260 (Cb_Left_VIIb): p = 1.96e-06
parcel 261 (Cb_Vermis_VIIb): p = 5.01e-06
parcel 262 (Cb_Right_VIIb): p = 1.95e-06
parcel 263 (Cb_Left_VIIIa): p = 4.82e-06
parcel 264 (Cb_Vermis_VIIIa): p = 8.82e-08
parcel 265 (Cb_Right_VIIIa): p = 7.49e-06
parcel 266 (Cb_Left_VIIIb): p = 6.54e-07
parcel 267 (Cb_Vermis_VIIIb): p = 1.69e-06
parcel 268 (Cb_Right_VIIIb): p = 1.06e-05
parcel 269 (Cb_Left_IX): p = 2.32e-05
parcel 270 (Cb_Vermis_IX): p = 1.32e-06
parcel 271 (Cb_Right_IX): p = 2.40e-04
parcel 272 (Cb_Left_X): p = 3.71e-03
parcel 274 (Cb_Right_X): p = 5.07e-05
