# Supplementary material for: Distinct metabolic patterns of neuropsychiatric systemic lupus erythematosus on hierarchical cluster analysis
Source: Eur J Nucl Med Mol Imaging. 2025 Jun 10;52(13):5085–97. doi: 10.1007/s00259-025-07391-z (PMC12589281; doi:10.1007/s00259-025-07391-z)
Supplement: Supplementary file 3 — Supplementary file3 (TXT 5.64 KB) [file 259_2025_7391_MOESM3_ESM.txt]

k-Means clustering analysis: comparing the relative FDG uptake between subjects in cluster 1 versus cluster 2
___________________________________________________________________________________________________
We show only the parcels which survive FDR correction q < 0.05.

CLUSTER1 > CLUSTER2
-------------------
parcel 25 (MFG_L_7_6__6vl): p = 5.20e-03
parcel 26 (MFG_R_7_6__6vl): p = 1.28e-03
parcel 55 (PrG_L_6_2__6cdl): p = 6.23e-03
parcel 63 (PrG_L_6_6__6cvl): p = 5.10e-03
parcel 64 (PrG_R_6_6__6cvl): p = 5.69e-03
parcel 71 (STG_L_6_2__41-42): p = 3.74e-03 
parcel 72 (STG_R_6_2__41-42): p = 2.66e-05 
parcel 85 (MTG_L_4_3__37dl): p = 8.89e-03
parcel 86 (MTG_R_4_3__37dl): p = 8.79e-03
parcel 92 (ITG_R_7_2__37elv): p = 9.82e-03 
parcel 97 (ITG_L_7_5__37vl): p = 7.33e-03 
parcel 98 (ITG_R_7_5__37vl): p = 1.95e-03 
parcel 125 (SPL_L_5_1__7r): p = 3.81e-05 
parcel 126 (SPL_R_5_1__7r): p = 3.65e-04 
parcel 127 (SPL_L_5_2__7c): p = 1.13e-05 
parcel 128 (SPL_R_5_2__7c): p = 2.01e-06 
parcel 129 (SPL_L_5_3__5l): p = 8.06e-05 
parcel 130 (SPL_R_5_3__5l): p = 1.18e-04 
parcel 131 (SPL_L_5_4__7pc): p = 6.84e-03 
parcel 132 (SPL_R_5_4__7pc): p = 5.08e-03 
parcel 133 (SPL_L_5_5__7ip): p = 5.43e-06 
parcel 134 (SPL_R_5_5__7ip): p = 1.56e-03 
parcel 135 (IPL_L_6_1__39c): p = 4.91e-06 
parcel 136 (IPL_R_6_1__39c): p = 3.48e-03 
parcel 137 (IPL_L_6_2__39rd): p = 3.51e-04 
parcel 138 (IPL_R_6_2__39rd): p = 5.12e-04 
parcel 139 (IPL_L_6_3__40rd): p = 4.85e-04 
parcel 140 (IPL_R_6_3__40rd): p = 1.34e-05 
parcel 142 (IPL_R_6_4__40c): p = 8.13e-03 
parcel 143 (IPL_L_6_5__39rv): p = 3.59e-03 
parcel 144 (IPL_R_6_5__39rv): p = 4.07e-03 
parcel 146 (IPL_R_6_6__40rv): p = 1.36e-04
parcel 147 (PCun_L_4_1__7m): p = 1.27e-04 
parcel 148 (PCun_R_4_1__7m): p = 5.05e-05 
parcel 149 (PCun_L_4_2__5m): p = 5.02e-03 
parcel 151 (PCun_L_4_3__dmPOS): p = 6.48e-03 
parcel 153 (PCun_L_4_4__31): p = 9.08e-03
parcel 154 (PCun_R_4_4__31): p = 3.86e-03
parcel 155 (PoG_L_4_1__1-2-3ulhf): p = 7.82e-03 
parcel 159 (PoG_L_4_3__2): p = 1.07e-03 
parcel 160 (PoG_R_4_3__2): p = 3.42e-04 
parcel 189 (Cun_L_5_1__cLinG): p = 2.13e-03 
parcel 190 (Cun_R_5_1__cLinG): p = 1.16e-03 
parcel 191 (Cun_L_5_2__rCunG): p = 8.86e-04 
parcel 192 (Cun_R_5_2__rCunG): p = 1.37e-04 
parcel 193 (Cun_L_5_3__cCunG): p = 6.17e-04 
parcel 194 (Cun_R_5_3__cCunG): p = 1.38e-03 
parcel 199 (OcG_L_4_1__mOccG): p = 2.31e-03 
parcel 200 (OcG_R_4_1__mOccG): p = 3.26e-03 
parcel 201 (OcG_L_4_2__V5-MT): p = 4.05e-04 
parcel 202 (OcG_R_4_2__V5-MT): p = 1.47e-03 
parcel 204 (OcG_R_4_3__OPC): p = 4.26e-03 
parcel 205 (OcG_L_4_4__iOccG): p = 5.80e-03 
parcel 206 (OcG_R_4_4__iOccG): p = 2.09e-03 
parcel 208 (sOcG_R_2_1__msOccG): p = 1.12e-03 
parcel 209 (sOcG_L_2_2__lsOccG): p = 4.32e-05 
parcel 210 (sOcG_R_2_2__lsOccG): p = 8.96e-05
parcel 227 (Str_L_6_5__dCa): p = 8.54e-03
parcel 228 (Str_R_6_5__dCa): p = 4.28e-03

CLUSTER2 > CLUSTER1
-------------------
parcel 43 (OrG_L_6_2__12-47o): p = 6.87e-03
parcel 49 (OrG_L_6_5__13): p = 2.86e-03 
parcel 50 (OrG_R_6_5__13): p = 9.60e-03 
parcel 110 (PhG_R_6_1__35-36r): p = 6.78e-03 
parcel 111 (PhG_L_6_2__35-36c): p = 1.68e-04 
parcel 112 (PhG_R_6_2__35-36c): p = 1.31e-03 
parcel 113 (PhG_L_6_3__TL): p = 5.40e-04 
parcel 114 (PhG_R_6_3__TL): p = 1.90e-04 
parcel 115 (PhG_L_6_4__28-34): p = 1.06e-02
parcel 165 (INS_L_6_2__vIa): p = 2.07e-04
parcel 166 (INS_R_6_2__vIa): p = 4.14e-05 
parcel 169 (INS_L_6_4__vId-vIg): p = 9.17e-03 
parcel 170 (INS_R_6_4__vId-vIg): p = 2.11e-05 
parcel 174 (INS_R_6_6__dId): p = 8.75e-03 
parcel 179 (CG_L_7_3__32p): p = 2.22e-03 
parcel 187 (CG_L_7_7__32sg): p = 1.17e-03 
parcel 211 (Amyg_L_2_1__mAmyg): p = 3.61e-04 
parcel 212 (Amyg_R_2_1__mAmyg): p = 6.21e-05 
parcel 213 (Amyg_L_2_2__lAmyg): p = 9.29e-06 
parcel 214 (Amyg_R_2_2__lAmyg): p = 1.17e-06 
parcel 215 (Hipp_L_2_1__rHipp): p = 4.03e-04 
parcel 216 (Hipp_R_2_1__rHipp): p = 7.81e-05 
parcel 217 (Hipp_L_2_2__cHipp): p = 1.20e-03 
parcel 218 (Hipp_R_2_2__cHipp): p = 6.85e-04
parcel 221 (Str_L_6_2__GP): p = 4.67e-06
parcel 222 (Str_R_6_2__GP): p = 5.96e-08 
parcel 223 (Str_L_6_3__NAC): p = 1.11e-03 
parcel 224 (Str_R_6_3__NAC): p = 2.39e-04 
parcel 225 (Str_L_6_4__vmPu): p = 8.18e-05 
parcel 226 (Str_R_6_4__vmPu): p = 4.12e-06 
parcel 229 (Str_L_6_6__dlPu): p = 1.16e-05 
parcel 230 (Str_R_6_6__dlPu): p = 1.95e-05 
parcel 233 (Tha_L_8_2__mPMtha): p = 3.76e-07 
parcel 234 (Tha_R_8_2__mPMtha): p = 4.00e-06 
parcel 235 (Tha_L_8_3__Stha): p = 1.98e-06 
parcel 236 (Tha_R_8_3__Stha): p = 1.11e-05 
parcel 239 (Tha_L_8_5__PPtha): p = 5.04e-04 
parcel 245 (Tha_L_8_8__lPFtha): p = 6.78e-06 
parcel 246 (Tha_R_8_8__lPFtha): p = 5.48e-03 
parcel 247 (Cb_Left_I-IV): p = 6.25e-07 
parcel 248 (Cb_Right_I-IV): p = 3.83e-06 
parcel 249 (Cb_Left_V): p = 4.98e-06 
parcel 250 (Cb_Right_V): p = 4.25e-06 
parcel 251 (Cb_Left_VI): p = 4.96e-07 
parcel 252 (Cb_Vermis_VI): p = 1.09e-05 
parcel 253 (Cb_Right_VI): p = 4.14e-05 
parcel 254 (Cb_Left_Crus_I): p = 4.33e-06 
parcel 255 (Cb_Vermis_Crus_I): p = 6.23e-06 
parcel 256 (Cb_Right_Crus_I): p = 2.08e-05 
parcel 257 (Cb_Left_Crus_II): p = 1.95e-07 
parcel 258 (Cb_Vermis_Crus_II): p = 2.27e-05 
parcel 259 (Cb_Right_Crus_II): p = 5.45e-07 
parcel 260 (Cb_Left_VIIb): p = 6.26e-08 
parcel 261 (Cb_Vermis_VIIb): p = 4.15e-05 
parcel 262 (Cb_Right_VIIb): p = 1.68e-07 
parcel 263 (Cb_Left_VIIIa): p = 2.46e-07 
parcel 264 (Cb_Vermis_VIIIa): p = 1.33e-05 
parcel 265 (Cb_Right_VIIIa): p = 5.16e-07 
parcel 266 (Cb_Left_VIIIb): p = 1.12e-06 
parcel 267 (Cb_Vermis_VIIIb): p = 1.30e-04 
parcel 268 (Cb_Right_VIIIb): p = 1.34e-05 
parcel 269 (Cb_Left_IX): p = 2.88e-05 
parcel 270 (Cb_Vermis_IX): p = 2.13e-04 
parcel 271 (Cb_Right_IX): p = 5.96e-04 
parcel 272 (Cb_Left_X): p = 2.85e-04 
parcel 274 (Cb_Right_X): p = 4.33e-05 
