# Supplementary material for: Distinct metabolic patterns of neuropsychiatric systemic lupus erythematosus on hierarchical cluster analysis
Source: Eur J Nucl Med Mol Imaging. 2025 Jun 10;52(13):5085–97. doi: 10.1007/s00259-025-07391-z (PMC12589281; doi:10.1007/s00259-025-07391-z)
Supplement: Supplementary file 4 — Supplementary file4 (TXT 2.97 KB) [file 259_2025_7391_MOESM4_ESM.txt]

clustering analysis with the AAL atlas: comparing the relative FDG uptake between subjects in cluster 1 versus cluster 2
________________________________________________________________________________________________________________________
We show only the parcels which survive FDR correction q < 0.05.

CLUSTER1 > CLUSTER2
-------------------
parcel 1 (1-Precentral_L): p = 1.48e-03 
parcel 3 (3-Frontal_Sup_L): p = 4.47e-03 
parcel 7 (7-Frontal_Mid_L): p = 4.64e-05 
parcel 8 (8-Frontal_Mid_R): p = 2.75e-04 
parcel 11 (11-Frontal_Inf_Oper_L): p = 3.82e-03 
parcel 19 (19-Supp_Motor_Area_L): p = 2.33e-03 
parcel 51 (51-Occipital_Mid_L): p = 7.25e-05 
parcel 52 (52-Occipital_Mid_R): p = 9.43e-04 
parcel 54 (54-Occipital_Inf_R): p = 5.82e-03 
parcel 57 (57-Postcentral_L): p = 1.65e-03 
parcel 58 (58-Postcentral_R): p = 4.55e-03 
parcel 59 (59-Parietal_Sup_L): p = 1.08e-04 
parcel 60 (60-Parietal_Sup_R): p = 1.02e-04 
parcel 61 (61-Parietal_Inf_L): p = 1.90e-04 
parcel 62 (62-Parietal_Inf_R): p = 6.30e-03 
parcel 63 (63-SupraMarginal_L): p = 2.06e-04 
parcel 64 (64-SupraMarginal_R): p = 6.57e-04 
parcel 65 (65-Angular_L): p = 1.27e-04 
parcel 66 (66-Angular_R): p = 5.51e-04 
parcel 67 (67-Precuneus_L): p = 4.41e-04 
parcel 68 (68-Precuneus_R): p = 4.56e-03 
parcel 90 (90-Temporal_Inf_R): p = 8.02e-03 

CLUSTER2 > CLUSTER1
-------------------
parcel 21 (21-Olfactory_L): p = 3.48e-03 
parcel 37 (37-Hippocampus_L): p = 3.84e-05 
parcel 38 (38-Hippocampus_R): p = 2.97e-07 
parcel 39 (39-ParaHippocampal_L): p = 2.11e-04 
parcel 40 (40-ParaHippocampal_R): p = 8.53e-06 
parcel 41 (41-Amygdala_L): p = 1.79e-05 
parcel 42 (42-Amygdala_R): p = 3.31e-07 
parcel 73 (73-Putamen_L): p = 6.29e-04 
parcel 74 (74-Putamen_R): p = 1.29e-04 
parcel 76 (76-Pallidum_R): p = 1.33e-03 
parcel 77 (77-Thalamus_L): p = 1.21e-04 
parcel 78 (78-Thalamus_R): p = 2.01e-05 
parcel 91 (91-Cerebelum_Crus1_L): p = 2.57e-05 
parcel 92 (92-Cerebelum_Crus1_R): p = 3.84e-05 
parcel 93 (93-Cerebelum_Crus2_L): p = 7.51e-08 
parcel 94 (94-Cerebelum_Crus2_R): p = 5.62e-07 
parcel 95 (95-Cerebelum_3_L): p = 3.03e-06 
parcel 96 (96-Cerebelum_3_R): p = 1.97e-06 
parcel 97 (97-Cerebelum_4_5_L): p = 2.04e-08 
parcel 98 (98-Cerebelum_4_5_R): p = 3.37e-09 
parcel 99 (99-Cerebelum_6_L): p = 1.16e-06 
parcel 100 (100-Cerebelum_6_R): p = 1.04e-06 
parcel 101 (101-Cerebelum_7b_L): p = 2.65e-08 
parcel 102 (102-Cerebelum_7b_R): p = 6.92e-07 
parcel 103 (103-Cerebelum_8_L): p = 2.87e-08 
parcel 104 (104-Cerebelum_8_R): p = 2.20e-08 
parcel 105 (105-Cerebelum_9_L): p = 5.30e-07 
parcel 106 (106-Cerebelum_9_R): p = 2.35e-06 
parcel 107 (107-Cerebelum_10_L): p = 6.62e-03 
parcel 108 (108-Cerebelum_10_R): p = 1.26e-04 
parcel 109 (109-Vermis_1_2): p = 1.34e-05 
parcel 110 (110-Vermis_3): p = 1.55e-06 
parcel 111 (111-Vermis_4_5): p = 1.00e-07 
parcel 112 (112-Vermis_6): p = 1.74e-07 
parcel 113 (113-Vermis_7): p = 3.06e-07 
parcel 114 (114-Vermis_8): p = 6.28e-07 
parcel 115 (115-Vermis_9): p = 3.48e-06 
parcel 116 (116-Vermis_10): p = 5.09e-03 
